# Supplementary material for: Edge Artificial Intelligence Device in Real-Time Endoscopy for Classification of Gastric Neoplasms: Development and Validation Study
Source: Biomimetics (Basel). 2024 Dec 22;9(12):783. doi: 10.3390/biomimetics9120783 (PMC11672907; doi:10.3390/biomimetics9120783)
Supplement: Supplementary file 1 [file biomimetics-09-00783-s001.zip]

Archive with 1 entries (1 files):
- biomimetics-3351976-supplementary.mp4
